# Supplementary material for: A critical evaluation of parametric models for predicting faecal indicator bacteria concentrations in greywater
Source: Microb Risk Anal. Author manuscript; Available in PMC 2025 Apr 1. (PMC11864290; doi:10.1016/j.mran.2024.100297)
Supplement: Supplementary Materials [file NIHMS2037010-supplement-Supplementary_Materials.zip]

Archive with 5 entries (5 files):
- R_codes/Fig_1_Simulations_Sigma_Approx.R
- R_codes/Fig_2_ Candidate_Models_Uncertainty.R
- R_codes/Fig_2_Candidate_Models_Comparison.R
- R_codes/Fig_2_Model_Jahne_2017.R
- R_codes/Fig_3_Bar_plot_Means.R
