# Supplementary material for: A critical evaluation of parametric models for predicting faecal indicator bacteria concentrations in greywater
Source: Microb Risk Anal. Author manuscript; Available in PMC 2025 Apr 1. (PMC11864290; doi:10.1016/j.mran.2024.100297)
Supplement: Supplementary Materials [file NIHMS2037010-supplement-Supplementary_Materials.zip › R_codes/Fig_2_ Candidate_Models_Uncertainty.R]

graphics.off() 
rm(list=ls(all=TRUE)) 

# Load the module 
source("DBDA2E-utilities.R")
library(rjags)
library(runjags)
library(VGAM)
library(bayesmeta)

#------------------------------------------------------------------------------
#THE DATA.
mydataframe = read.csv( file="BATHROOM_OTOOLE_2012.csv" )
C = as.numeric(mydataframe[, "Count"])  # MPN
V = as.numeric(mydataframe[, "Volume"]) # mL
N = length(C)

#PLN model------------------------------------------------------------------------------

# Package the data for shipping to JAGS:
dataList = list(
  C = C ,
  V = V ,
  N = N
)

# THE MODEL.
modelstring ="
model {
for( i in 1 : N ) {

#Likelihood PLN 
C[i] ~ dpois(lambda_1mL[i]*V[i])
lambda_1mL[i] = lambda_100mL[i]/100
lambda_100mL[i] ~ dlnorm(muOfLog,1/sigmaOfLog^2)

}

# Prior PLN qPCR
muOfLog ~ dunif( -10 , 10)
sigmaOfLog ~ dexp(0.1)

}

" # close quote for modelstring
writeLines(modelstring,con="model.txt")
#------------------------------------------------------------------------------
# INTIALIZE THE CHAINS.
# Let JAGS do it
#------------------------------------------------------------------------------
# RUN THE CHAINS
require(rjags)
parameters = c("muOfLog","sigmaOfLog") 
adaptSteps = 5000         # Number of steps to "tune" the samplers.
burnInSteps = 10^4        # Number of steps to "burn-in" the samplers.
nChains = 4               # Number of chains to run.
numSavedSteps=10^5        # Total number of steps in chains to save.
thinSteps=1               # Number of steps to "thin" (1=keep every step).
nPerChain = ceiling( ( numSavedSteps * thinSteps ) / nChains ) # Steps per chain.
# Create, initialize, and adapt the model:
jagsModel_PLN = jags.model( "model.txt" , data=dataList ,
                         n.chains=nChains , n.adapt=adaptSteps )
# Burn-in:
cat( "Burning in the MCMC chain...\n" )
update( jagsModel_PLN , n.iter=burnInSteps )
# The saved MCMC chain:
cat( "Sampling final MCMC chain...\n" )
mcmcCoda_PLN = coda.samples( jagsModel_PLN , variable.names=parameters ,
                          n.iter=nPerChain , thin=thinSteps )

#------------------------------------------------------------------------------
# EXAMINE THE RESULTS

# Convert coda-object codaSamples to matrix object for easier handling.
mcmcChain_PLN = as.matrix( mcmcCoda_PLN)
chainLength = NROW(mcmcChain_PLN)

# Display diagnostics of chain, for specified parameters:
parameterNames = varnames(mcmcCoda_PLN)
for ( parName in parameterNames ) {
  diagMCMC( codaObject=mcmcCoda_PLN, parName=parName)
}

#PGA model------------------------------------------------------------------------------

# Package the data for shipping to JAGS:
dataList = list(
  C = C ,
  V = V ,
  N = N
)

# THE MODEL.
modelstring ="
model {
for( i in 1 : N ) {

#Likelihood PLN 
C[i] ~ dpois(lambda[i]*V[i])
lambda[i] = lambda_100mL[i]/100
lambda_100mL[i] ~ dgamma(shape,rate)


}

# Prior PLN qPCR
shape ~ dgamma(0.01, 0.01)
rate ~ dgamma(0.01, 0.01)

}

" # close quote for modelstring
writeLines(modelstring,con="model.txt")
#------------------------------------------------------------------------------
# INTIALIZE THE CHAINS.
# Let JAGS do it
#------------------------------------------------------------------------------
# RUN THE CHAINS
require(rjags)
parameters = c("shape","rate") 
adaptSteps = 5000         # Number of steps to "tune" the samplers.
burnInSteps = 10^4        # Number of steps to "burn-in" the samplers.
nChains = 4               # Number of chains to run.
numSavedSteps=10^5       # Total number of steps in chains to save.
thinSteps=1               # Number of steps to "thin" (1=keep every step).
nPerChain = ceiling( ( numSavedSteps * thinSteps ) / nChains ) # Steps per chain.
# Create, initialize, and adapt the model:
jagsModel_PGA = jags.model( "model.txt" , data=dataList ,
                         n.chains=nChains , n.adapt=adaptSteps )
# Burn-in:
cat( "Burning in the MCMC chain...\n" )
update( jagsModel_PGA , n.iter=burnInSteps )
# The saved MCMC chain:
cat( "Sampling final MCMC chain...\n" )
mcmcCoda_PGA = coda.samples( jagsModel_PGA , variable.names=parameters ,
                          n.iter=nPerChain , thin=thinSteps )

#------------------------------------------------------------------------------
# EXAMINE THE RESULTS

# Convert coda-object codaSamples to matrix object for easier handling.
mcmcChain_PGA = as.matrix(mcmcCoda_PGA)
chainLength = NROW(mcmcChain_PGA)

# Display diagnostics of chain, for specified parameters:
parameterNames = varnames(mcmcCoda_PGA)
for ( parName in parameterNames ) {
  diagMCMC( codaObject=mcmcCoda_PGA , parName=parName)
}


# Plot CCDF ------------------------------------------------------------------------------

tiff(file = paste(".tiff", sep = ""), width = 2000, height = 2000, 
     units = "px",res = 1000, pointsize = 7)

options(scipen = 0)
point_x = 1
point_y = 1
myTicks_x<-c(1.0E+0, 1.0E+1, 1.0E+2, 1.0E+3, 1.0E+4, 1.0E+5, 1.0E+6, 1.0E+7)
myTicks_y<-c(0.01, 0.1, 1)
par(mar=c(4.1, 4.1, 1.1, 1.1))

plot(point_x, point_y, col="white", pch = 19,
     xlab = expression(paste(italic("E. coli"), " (MPN/100 mL)")),
     ylab = expression(italic("P") * group("(", list(italic("X") >= italic("x")), ")")),  # Mathematical notation for y-axis label 
     xaxt="n", 
     yaxt="n", 
     xlim = range(myTicks_x),ylim=range(myTicks_y),
     font.lab = 2, log='xy')

axis(side = 1, at = myTicks_x)
axis(side = 2, at = myTicks_y)


# PLN model ------------------------------------------------------------------------------

#Simulating uncertainty interval:
HDI_output = matrix(1:80, nrow = 40, ncol = 2)
pb = txtProgressBar(min = 0, max = 40, initial = 0, style = 3)
cat("Simulating uncertainty interval...\n")

for (j in seq(1, 40, 1)) {
  output <- numeric(length = nrow(mcmcChain_PLN))
  for (i in 1:nrow(mcmcChain_PLN)) {            
    output[[i]] = 1-plnorm(10 ^ (j / 4), meanlog = mcmcChain_PLN[i,"muOfLog"], sdlog = mcmcChain_PLN[i,"sigmaOfLog"])
  }
  HDI_output[j, ] = HDIofMCMC(output, 0.95)
  setTxtProgressBar(pb,j)
}

# Representation of the interval as a surface:
MatrixA = cbind(c(10 ^ (seq(0.25, 10, 0.25))), HDI_output)
MatrixB = MatrixA[(MatrixA[,2] > 0),]
MatrixC = MatrixA[(MatrixA[,3] > 0),]
polygon(c(MatrixC[,1], rev(MatrixB[,1])), c(MatrixC[,3], rev(MatrixB[,2])), col =rgb(40/255, 167/255, 69/255, alpha = 0.2) ,border = NA) 

# Best-fit PLN ------------------------------------------------------------------------------
PLN_data=rlnorm(n=500000, meanlog=(median(mcmcChain_PLN[,"muOfLog"])), sdlog=median(mcmcChain_PLN[,"sigmaOfLog"]))
PLN_x=sort(PLN_data)
PLN_y = 1-ecdf(PLN_data)(sort(PLN_data) )
lines(PLN_x,PLN_y, col="#28A745", lwd=1,lty=1)

# PGA model ------------------------------------------------------------------------------

#Simulating uncertainty interval
HDI_output = matrix(1:80, nrow = 40, ncol = 2)
pb = txtProgressBar(min = 0, max = 40, initial = 0, style = 3)
cat("Simulating uncertainty interval...\n")

for (j in seq(1, 40, 1)) {
  output <- numeric(length = nrow(mcmcChain_PGA))
  for (i in 1:nrow(mcmcChain_PGA)) {            
    output[[i]] = 1-pgamma(10 ^ (j / 4), shape = mcmcChain_PGA[i,"shape"], rate = mcmcChain_PGA[i,"rate"])
  }
  HDI_output[j, ] = HDIofMCMC(output, 0.95)
  setTxtProgressBar(pb,j)
}

# Representation of the interval as a surface:
MatrixA = cbind(c(10 ^ (seq(0.25, 10, 0.25))), HDI_output)
MatrixB = MatrixA[(MatrixA[,2] > 0),]
MatrixC = MatrixA[(MatrixA[,3] > 0),]
polygon(c(MatrixC[,1], rev(MatrixB[,1])), c(MatrixC[,3], rev(MatrixB[,2])), col =rgb(red = 0/255, green = 123/255, blue = 255/255, alpha = 0.2) ,border = NA) 

# Best-fit PGA ------------------------------------------------------------------------------
PGA_data=rgamma(n=500000, shape=(median(mcmcChain_PGA[,"shape"])), rate=median(mcmcChain_PGA[,"rate"]))
PGA_x=sort(PGA_data)
PGA_y = 1-ecdf(PGA_data)(sort(PGA_data) )
lines(PGA_x,PGA_y, col="#007BFF", lwd=1,lty=2)

# Calculate ECDF values and shift them to get "greater than or equal to"
point_x = sort(C)
ecdf_values = ecdf(C)(point_x)
point_y = 1 - ecdf_values + 1/length(C)
points(point_x, point_y ,col = "black", bg = "black", pch = 23, lwd = 0.3, cex = 0.75)

legend("topright",                     # Position of legend within plot
       legend = c("PGA", "PLN"),  # Labels in legend
       col = c("#007BFF","#28A745"), # Colors of lines/points in legend
       lty = c(2,1),               # Line types
       lwd = c(1,1),               # Line widths
       cex = 0.8,                      # Font size for legend
       bty = "n"                       # Remove box around legend
)

dev.off()
